# Supplementary material for: A Bis(Acridino)-Crown Ether for Recognizing Oligoamines in Spermine Biosynthesis
Source: Molecules. 2024 Sep 15;29(18):4390. doi: 10.3390/molecules29184390 (PMC11433836; doi:10.3390/molecules29184390)
Supplement: Supplementary file 1 [file molecules-29-04390-s001.zip]

Archive with 1 entries (1 files):
- molecules-3164909-supplementary.pdf
